# Supplementary material for: Synbiotics Easing Renal Failure by Improving Gut Microbiology II (SYNERGY II): A Feasibility Randomized Controlled Trial
Source: Nutrients. 2021 Dec 15;13(12):4481. doi: 10.3390/nu13124481 (PMC8708915; doi:10.3390/nu13124481)
Supplement: Supplementary file 1 [file nutrients-13-04481-s001.zip]

Archive with 1 entries (1 files):
- nutrients-1502290-supplementary.pdf
